# Supplementary material for: Investigating the Role of Serum and Plasma IL-6, IL-8, IL-10, TNF-alpha, CRP, and S100B Concentrations in Obstructive Sleep Apnea Diagnosis
Source: Int J Mol Sci. 2023 Sep 9;24(18):13875. doi: 10.3390/ijms241813875 (PMC10530258; doi:10.3390/ijms241813875)
Supplement: Supplementary file 1 [file ijms-24-13875-s001.zip]

Archive with 1 entries (1 files):
- ijms-2554870-supplementary.pdf
